# Supplementary material for: Identification, Characterization, and Expression of a β-Galactosidase from Arion Species (Mollusca)
Source: Biomolecules. 2022 Oct 27;12(11):1578. doi: 10.3390/biom12111578 (PMC9687990; doi:10.3390/biom12111578)
Supplement: Supplementary file 1 [file biomolecules-12-01578-s001.zip]

Archive with 1 entries (1 files):
- biomolecules-1964214-supplementary.pdf
